# Supplementary material for: Caffeine exposure induces browning features in adipose tissue in vitro and in vivo
Source: Sci Rep. 2019 Jun 24;9:9104. doi: 10.1038/s41598-019-45540-1 (PMC6591281; doi:10.1038/s41598-019-45540-1)
Supplement: Supplementary file 1 — Suppl Info [file 41598_2019_45540_MOESM1_ESM.xlsx]

## Sheet: StdCurves
	TBP						B2M						RPLP0
		Target	TBP					Target	B2M					Target	RPLP0
		Slope:	-2.555					Slope:	-3.233					Slope:	-3.385
		Y-Inter:	3.385					Y-Inter:	1.971					Y-Inter:	0.028
		R²:	0.961					R²:	0.999					R²:	1
		Eff%:	146.284					Eff%:	103.863					Eff%:	97.422

## Sheet: RefGenes
Reference genes											Relative Q				M value			GeometricMean
	B2M			RPLP0			TBP
Sample ID	Ct mean	Relative Q		Ct mean	Relative Q		Ct mean	Relative Q		Sample ID	B2M	RPLP0	TBP		B2M:RPLP0	B2M:TBP	RPLP0:TBP	B2M:RPLP0
* for relative Q formula = 2^(min (ct means of all samples)- sample)										A ST 1	0.549554	0.641592	0.157238		formula = log (Gene1RelQ/Gene2RelQ,2)
A ST 1	19.2264	0.549554		16.1077	0.641592		25.6228	0.157238		A ST 2	0.730283	0.931268	0.410369		-0.223396	1.80531	2.02871	0.593793
A ST 2	18.8162	0.730283		15.5582	0.931268		24.2388	0.410369		A ST 3	0.836724	1	0.366079		-0.350741	0.831535	1.18228	0.824675
A ST 3	18.6199	0.836724		15.4532	1		24.4036	0.366079		A ST 4	0.683854	0.595481	0.171372		-0.257175	1.1926	1.44977	0.914726
A ST 4	18.9109	0.683854		16.2177	0.595481		25.4986	0.171372		A ST 5	1	0.727523	0.47677		0.199632	1.99656	1.79693	0.638139
A ST 5	18.3627	1		15.9223	0.727523		24.0224	0.47677		A 1, 1	0.82871	0.971987	1		0.458935	1.06864	0.609701	0.85295
A 1, 1	18.6338	0.82871		15.4951	0.971987		22.9538	1		A1, 2	0.569893	0.833059	0.709121		-0.23007	-0.271061	-0.0409907	0.897494
A1, 2	19.1739	0.569893		15.7225	0.833059		23.4497	0.709121		A 1, 3	0.741967	0.757455	0.796506		-0.547729	-0.315342	0.232387	0.689024
A 1, 3	18.7933	0.741967		15.8629	0.757455		23.2821	0.796506		A 1, 4	0.709999	0.764774	0.708649		-0.0298054	-0.102329	-0.0725239	0.749671
A 1, 4	18.8568	0.709999		15.8487	0.764774		23.4507	0.708649		A 1, 5	0.662846	0.78387	0.868465		-0.107217	0.00274467	0.109961	0.736877
A 1, 5	18.956	0.662846		15.8123	0.78387		23.1573	0.868465							-0.241941	-0.389793	-0.147853	0.720823
															0.286092	0.909856	0.830056
								Abbreviations
										A ST:	Standard adipogenic differentiation 0mM caffeine (1-5)
										A1:	Adipogenic differentiation with 1 mM caffeine (1-5)
										(1-5):	Replicas 1 to 5

## Sheet: RawData
RAW DATA								NORMALISED
Sample Name	Target	Task	Reporter	Quencher	Cт	Cт Mean		Sample ID	Ct mean	Rel Q	Final val
A ST 1	UCP1	UNKNOWN	FAM	NFQ-MGB	Undetermined					UCP1Rel Q	GeNorm
A ST 1	UCP1	UNKNOWN	FAM	NFQ-MGB	Undetermined					RelQ formula	RelQUCP1/GeoMean B2M:RPLP0
A ST 2	UCP1	UNKNOWN	FAM	NFQ-MGB	Undetermined	34.5583
A ST 2	UCP1	UNKNOWN	FAM	NFQ-MGB	34.5583	34.5583
A ST 3	UCP1	UNKNOWN	FAM	NFQ-MGB	Undetermined	34.6282		A ST 1			0
A ST 3	UCP1	UNKNOWN	FAM	NFQ-MGB	34.6282	34.6282		A ST 2	34.5583	0.213724	0.259161
A ST 4	UCP1	UNKNOWN	FAM	NFQ-MGB	Undetermined			A ST 3	34.6282	0.203614	0.222595
A ST 4	UCP1	UNKNOWN	FAM	NFQ-MGB	Undetermined			A ST 4			0
A ST 5	UCP1	UNKNOWN	FAM	NFQ-MGB	34.5718	34.5718		A ST 5	34.5718	0.211732	0.248235
A ST 5	UCP1	UNKNOWN	FAM	NFQ-MGB	Undetermined	34.5718		A 1, 1	33.829	0.354321	0.394789
A 1, 1	UCP1	UNKNOWN	FAM	NFQ-MGB	33.1853	33.829		A1, 2	33.8783	0.342412	0.496952
A 1, 1	UCP1	UNKNOWN	FAM	NFQ-MGB	34.4726	33.829		A 1, 3	33.1422	0.570329	0.760771
A1, 2	UCP1	UNKNOWN	FAM	NFQ-MGB	33.8783	33.8783		A 1, 4	32.3321	1	1.35708
A1, 2	UCP1	UNKNOWN	FAM	NFQ-MGB	Undetermined	33.8783		A 1, 5	33.7001	0.387427	0.537479
A 1, 3	UCP1	UNKNOWN	FAM	NFQ-MGB	32.7287	33.1422
A 1, 3	UCP1	UNKNOWN	FAM	NFQ-MGB	33.5558	33.1422
A 1, 4	UCP1	UNKNOWN	FAM	NFQ-MGB	32.756	32.3321
A 1, 4	UCP1	UNKNOWN	FAM	NFQ-MGB	31.9082	32.3321
A 1, 5	UCP1	UNKNOWN	FAM	NFQ-MGB	32.7071	33.7001			Abbreviations
A 1, 5	UCP1	UNKNOWN	FAM	NFQ-MGB	34.6931	33.7001
BAT	UCP1	UNKNOWN	FAM	NFQ-MGB	14.8952	15.0402				A ST:	Standard adipogenic differentiation 0mM caffeine (1-5)
BAT	UCP1	UNKNOWN	FAM	NFQ-MGB	15.1853	15.0402				A1:	Adipogenic differentiation with 1 mM caffeine (1-5)
NEG	UCP1	NTC	FAM	NFQ-MGB	Undetermined
NEG	UCP1	NTC	FAM	NFQ-MGB	Undetermined					(1-5):	Replicas 1 to 5
NRTC	UCP1	NTC	FAM	NFQ-MGB	Undetermined
NRTC	UCP1	NTC	FAM	NFQ-MGB	Undetermined
NEG WATER	UCP1	NTC	FAM	NFQ-MGB	Undetermined
NEG WATER	UCP1	NTC	FAM	NFQ-MGB	Undetermined
